# Supplementary material for: Development of a New Model System to Study Long-Distance Interactions Supported by Architectural Proteins
Source: Int J Mol Sci. 2024 Apr 23;25(9):4617. doi: 10.3390/ijms25094617 (PMC11083095; doi:10.3390/ijms25094617)
Supplement: Supplementary file 1 [file ijms-25-04617-s001.zip]

Archive with 2 entries (2 files):
- Supplementary Table 1. Quantitative phenotypic analysis of reporter gene expression.xls
- Supplementary information for Long Dist.pdf
