# Supplementary material for: Development of a New Model System to Study Long-Distance Interactions Supported by Architectural Proteins
Source: Int J Mol Sci. 2024 Apr 23;25(9):4617. doi: 10.3390/ijms25094617 (PMC11083095; doi:10.3390/ijms25094617)
Supplement: Supplementary file 1 [file ijms-25-04617-s001.zip › Supplementary Table 1. Quantitative phenotypic analysis of reporter gene expression.xls]

## Sheet: yellow scale
	y1	y2			wt			y1	y2			wt
Mode	1	2	3	4	5		1/Mode	1	2	3	4	5
	121	84	72	54	32			0.826446	1.19048	1.38889	1.85185	3.125
	121	84	82	52	35			0.826446	1.19048	1.21951	1.92308	2.85714
	116	89	72	56	40			0.862069	1.1236	1.38889	1.78571	2.5
	101	99	72	45	40			0.990099	1.0101	1.38889	2.22222	2.5
	123	89	71	59	43			0.813008	1.1236	1.40845	1.69492	2.32558
	121	98	74	52	39			0.826446	1.02041	1.35135	1.92308	2.5641
	105	87	71	55	41			0.952381	1.14943	1.40845	1.81818	2.43902
	114	87	74	48	33			0.877193	1.14943	1.35135	2.08333	3.0303
	113	81		50				0.884956	1.23457		2
		82							1.21951
	y1	y2			wt
	1	2	3	4	5
mean	0.873227	1.14116	1.36322	1.92249	2.66764
stdDev	0.0581128	0.0722768	0.0580969	0.164485	0.289176

## Sheet: yellow
ESx4y;+	Mode		1/Mode	mean	StdDev				WBSx4w;+	ESx4y;+	ESx4y / ΔWBSx4w;+	ESx4y / WBSx4w; Δsu(Hw)	ESx4y / WBSx4w;Su(Hw)Δ114	ESx4y / WBSx4w; modU1	ΔESx4y / WBSx4w;+	ESx4y / WBSx4w; Su(Hw)FL	ESx4y / WBSx4w;+	WBSx4w;+	ESx4y;+	ESx4y / ΔWBSx4w;+	ESx4y / WBSx4w; Δsu(Hw)	ESx4y / WBSx4w;Su(Hw)Δ114	ESx4y / WBSx4w; modU1	ΔESx4y / WBSx4w;+	ESx4y / WBSx4w; Su(Hw)FL	ESx4y / WBSx4w;+
1	88		1.13636	1.15299	0.0972886			mean	0.864606	1.15299	1.15754	1.2042	1.22632	1.31	1.96963	2.03252	2.10921	1	1.9	2	2.2	2.3	2.8	4.15	4.22	4.35
2	91		1.0989					StdDev	0.0596576	0.0972886	0.0957217	0.160507	0.204798	0.197542	0.246475	0.232496	0.267019
3	99		1.0101						dark blue	pink	green	yellow	purpure	pale blue	orange	brown	red
4	85		1.17647
5	75		1.33333
6	86		1.16279
ESx4y / WBSx4w;+	Mode		1/Mode	mean	StdDev
1	51		1.96078	2.10921	0.267019
2	54		1.85185
3	57		1.75439
4	54		1.85185
5	62		1.6129
6	42		2.38095
7	43		2.32558
8	42		2.38095
9	45		2.22222
10	40		2.5
11	45		2.22222
12	44		2.27273
13	48		2.08333
ESx4y / ΔWBSx4w;+	Mode		1/Mode	mean	StdDev
1	85		1.17647	1.15754	0.0957217
2	101		0.990099
3	76		1.31579
4	89		1.1236
5	86		1.16279
6	85		1.17647
ΔESx4y / WBSx4w;+	Mode		1/Mode	mean	StdDev
1	47		2.12766	1.9578	0.230025
2	55		1.81818
3	56		1.78571
4	52		1.92308
5	41		2.43902
6	58		1.72414
7	53		1.88679
ESx4y / WBSx4w;Su(Hw)Δ114	Mode		1/Mode	mean	StdDev
1	82		1.21951	1.22632	0.204798
2	65		1.53846
3	79		1.26582
4	68		1.47059
5	88		1.13636
6	106		0.943396
7	99		1.0101
ESx4y / WBSx4w; Δsu(Hw)	Mode		1/Mode	mean	StdDev
1	93		1.07527	1.22017	0.12643
2	78		1.28205
3	70		1.42857
4	97		1.03093
5	78		1.28205
6	79		1.26582
7	85		1.17647
ESx4y / WBSx4w; modU1	Mode		1/Mode	mean	StdDev
1	92		1.08696	1.31	0.197542
2	66		1.51515
3	66		1.51515
4	82		1.21951
5	68		1.47059
6	95		1.05263
ΔESx4y / ΔWBSx4w;+	Mode		1/Mode	mean	StdDev
1	85		1.17647	1.13593	0.0433041
2	85		1.17647
3	86		1.16279
4	95		1.05263
5	89		1.1236
6	89		1.1236
ESx4y / WBΔSx4w;+	Mode		1/Mode	mean	StdDev
1	83		1.20482	1.11694	0.0646959
2	98		1.02041
3	93		1.07527
4	93		1.07527
5	85		1.17647
6	87		1.14943
7	89		1.1236
8	90		1.11111
9	89		1.1236
10	97		1.03093
ESx4y / WBSx4w; Su(Hw)FL	Mode		1/Mode	mean	StdDev
1	44		2.27273	2.03252	0.232496
2	54		1.85185
3	57		1.75439
4	54		1.85185
5	48		2.08333
6	42		2.38095
7	43		2.32558
8	42		2.38095
WBSx4w;+	Mode		1/Mode	mean	StdDev
1	121		0.826446	0.864606	0.0596576
2	121		0.826446
3	116		0.862069
4	101		0.990099
5	123		0.813008
6	115		0.869565
7	123		0.813008
8	128		0.78125
9	110		0.909091

## Sheet: white scale
white	Mode		1/Mode	mean	StdDev			white	yellow	orange	Red
1	212		0.471698	0.558418	0.0312628		mean	0.558418	0.720161	0.95971	1.12139
2	176		0.568182				StdDev	0.0312628	0.0557928	0.0446675	0.0958532
3	186		0.537634
4	174		0.574713
5	180		0.555556
6	173		0.578035
7	185		0.540541
8	167		0.598802
9	184		0.543478
10	174		0.574713
11	172		0.581395
12	170		0.588235
13	183		0.546448
yellow	Mode		1/Mode	mean	StdDev
1	161		0.621118	0.720161	0.0557928
2	132		0.757576
3	123		0.813008
4	141		0.70922
5	138		0.724638
6	147		0.680272
7	136		0.735294
0range	Mode		1/Mode	mean	StdDev
1	112		0.892857	0.95971	0.0446675
2	108		0.925926
3	110		0.909091
4	100		1
4	101		0.990099
6	100		1
7	100		1
Red	Mode		1/Mode	mean	StdDev
1	91		1.0989	1.12139	0.0958532
2	97		1.03093
3	93		1.07527
4	91		1.0989
5	96		1.04167
6	96		1.04167
7	89		1.1236
8	79		1.26582
9	76		1.31579

## Sheet: white
ESx4y;+	Mode		1/Mode	mean	StdDev				ESx4y;+	WBSx4w;+	ΔWBSx4w/ESx4y;+	WBSx4w/ESx4y;+	ΔWBSx4w/ΔESx4y;+	WBSx4w/ΔESx4y;+	WBΔSx4w/ESx4y;+	WBSx4w/ESx4y; Δsu(Hw)	WBSx4w/ESx4y;modU1	ESx4y;+	WBSx4w;+	ΔWBSx4w/ESx4y;+	WBSx4w/ESx4y;+	ΔWBSx4w/ΔESx4y;+	WBSx4w/ΔESx4y;+	WBΔSx4w/ESx4y;+	WBSx4w/ESx4y; Δsu(Hw)	WBSx4w/ESx4y;modU1
1	176		0.568182	0.565644	0.0194908			mean	0.565644	0.722128	1.12259	1.11767	0.74745	0.765744	0.785612	0.807058	1.04963	1.05	2	3.95	4.05	2.1	2.2	2.3	2.4	3.5
2	186		0.537634					StdDev	0.0294908	0.0184398	0.0688317	0.0928031	0.03975	0.0418458	0.0317509	0.0338318	0.0966209
3	174		0.574713
4	180		0.555556
5	173		0.578035
6	185		0.540541
7	167		0.598802
8	184		0.543478
9	174		0.574713
10	172		0.581395
11	170		0.588235
12	183		0.546448
WBSx4w;+	Mode		1/Mode	mean	StdDev
1	147		0.680272	0.722128	0.0184398
2	135		0.740741
3	143		0.699301
4	142		0.704225
5	135		0.740741
6	138		0.724638
7	140		0.714286
8	139		0.719424
9	134		0.746269
10	135		0.740741
11	140		0.714286
12	136		0.735294
13	140		0.714286
14	136		0.735294
ΔWBSx4w/ESx4y;+	Mode		1/Mode	mean	StdDev
1	82		1.21951	1.12259	0.0688317
2	95		1.05263
3	86		1.16279
4	98		1.02041
5	86		1.16279
6	92		1.08696
7	82		1.21951
8	95		1.05263
9	86		1.16279
10	91		1.0989
11	84		1.19048
12	96		1.04167
WBSx4w/ESx4y;+	Mode		1/Mode	mean	StdDev
1	87		1.14943	1.11767	0.0928031
2	93		1.07527
3	91		1.0989
4	89		1.1236
5	89		1.1236
6	96		1.04167
7	85		1.17647
8	91		1.0989
9	79		1.26582
10	106		0.943396
11	93		1.07527
12	96		1.04167
13	76		1.31579
WBSx4w/ΔESx4y;+	Mode		1/Mode	mean	StdDev
1	125		0.8	0.765744	0.0418458
2	131		0.763359
3	126		0.793651
4	141		0.70922
5	121		0.826446
6	128		0.78125
7	138		0.724638
8	125		0.8
9	130		0.769231
10	123		0.813008
11	129		0.775194
12	137		0.729927
13	131		0.763359
14	149		0.671141
WBSx4w/ESx4y; Δsu(Hw)	Mode		1/Mode	mean	StdDev
1	129		0.775194	0.807058	0.0338318
2	117		0.854701
3	120		0.833333
4	125		0.8
5	118		0.847458
6	132		0.757576
7	129		0.775194
8	123		0.813008
WBSx4w/ESx4y;modU1	Mode		1/Mode	mean	StdDev
1	115		0.869565	1.04963	0.0966209
2	85		1.17647
3	90		1.11111
4	104		0.961538
5	86		1.16279
6	99		1.0101
7	94		1.06383
8	96		1.04167
ΔWBSx4w/ΔESx4y;+	Mode		1/Mode	mean	StdDev
1	128		0.78125	0.746257	0.0225083
2	141		0.70922
3	134		0.746269
4	131		0.763359
5	136		0.735294
6	133		0.75188
7	131		0.763359
8	139		0.719424
9	135		0.740741
10	120		0.833333
WBΔSx4w/ESx4y;+	Mode		1/Mode	mean	StdDev
1	138		0.724638	0.785612	0.0317509
2	121		0.826446
3	127		0.787402
4	129		0.775194
5	130		0.769231
6	127		0.787402
7	128		0.78125
8	120		0.833333
9	128		0.78125
10	126		0.793651
